# Supplementary material for: Survival of men with metastatic hormone-sensitive prostate cancer and adrenal-permissive HSD3B1 inheritance
Source: J Clin Invest. 2024 Sep 17;134(18):e183583. doi: 10.1172/JCI183583 (PMC11405037; doi:10.1172/JCI183583)
Supplement: Supporting data values [file jci-134-183583-s146.xlsx]

## Sheet: Fig. 3A
row order	group	time (months)	% surviving	n.risk	n.event	n.censor
1	restrictive	9.42916	0.992857	140	1	0
2	restrictive	10.9733	0.985714	139	1	0
3	restrictive	12.5175	0.978571	138	1	0
4	restrictive	13.6016	0.971429	137	1	0
5	restrictive	15.8686	0.964286	136	1	0
6	restrictive	16.6899	0.957143	135	1	0
7	restrictive	16.9199	0.95	134	1	0
8	restrictive	17.8727	0.942857	133	1	0
9	restrictive	18.9569	0.935714	132	1	0
10	restrictive	19.0226	0.928571	131	1	0
11	restrictive	19.614	0.921429	130	1	0
12	restrictive	20.1725	0.914286	129	1	0
13	restrictive	21.7495	0.907143	128	1	0
14	restrictive	24.0493	0.9	127	1	0
15	restrictive	25.1335	0.892857	126	1	0
16	restrictive	25.5277	0.885714	125	1	0
17	restrictive	27.1376	0.878571	124	1	0
18	restrictive	28.2546	0.871429	123	1	0
19	restrictive	29.2402	0.864286	122	1	0
20	restrictive	30.2259	0.857143	121	1	0
21	restrictive	30.5544	0.85	120	1	0
22	restrictive	31.6057	0.842857	119	1	0
23	restrictive	32.0657	0.835714	118	1	0
24	restrictive	33.8727	0.828571	117	1	0
25	restrictive	33.9055	0.821429	116	1	0
26	restrictive	35.384	0.814286	115	1	0
27	restrictive	35.7782	0.807143	114	1	0
28	restrictive	35.8768	0.8	113	1	0
29	restrictive	37.8809	0.792857	112	1	0
30	restrictive	37.9466	0.785714	111	1	0
31	restrictive	37.9795	0.778571	110	1	0
32	restrictive	38.1437	0.771429	109	1	0
33	restrictive	39.9507	0.764286	108	1	0
34	restrictive	40.6407	0.757143	107	1	0
35	restrictive	41.2649	0.75	106	1	0
36	restrictive	41.4292	0.742857	105	1	0
37	restrictive	42.2505	0.735714	104	1	0
38	restrictive	43.7618	0.728571	103	1	0
39	restrictive	43.8932	0.721429	102	1	0
40	restrictive	44.5832	0.714286	101	1	0
41	restrictive	44.9774	0.707143	100	1	0
42	restrictive	47.77	0.7	99	1	0
43	restrictive	49.807	0.692857	98	1	0
44	restrictive	51.384	0.685714	97	1	0
45	restrictive	52.5339	0.678571	96	1	0
46	restrictive	54.1109	0.671429	95	1	0
47	restrictive	54.2094	0.664286	94	1	0
48	restrictive	54.3737	0.657143	93	1	0
49	restrictive	55.9179	0.65	92	1	0
50	restrictive	57.9548	0.65	91	0	1
51	restrictive	58.4805	0.65	90	0	1
52	restrictive	58.5462	0.642697	89	1	0
53	restrictive	58.5791	0.635393	88	1	0
54	restrictive	58.7105	0.635393	87	0	1
55	restrictive	58.9405	0.635393	86	0	1
56	restrictive	59.3347	0.635393	85	0	1
57	restrictive	60.2218	0.635393	84	0	1
58	restrictive	60.2546	0.635393	83	0	1
59	restrictive	60.4189	0.635393	82	0	1
60	restrictive	60.4846	0.635393	81	0	1
61	restrictive	60.8789	0.627451	80	1	0
62	restrictive	61.2074	0.627451	79	0	1
63	restrictive	61.4702	0.627451	78	0	1
64	restrictive	61.8645	0.627451	77	0	2
65	restrictive	61.9302	0.627451	75	0	1
66	restrictive	62.0287	0.627451	74	0	1
67	restrictive	62.0945	0.627451	73	0	1
68	restrictive	62.5216	0.627451	72	0	1
69	restrictive	62.7515	0.627451	71	0	1
70	restrictive	62.883	0.627451	70	0	1
71	restrictive	63.0144	0.618357	69	1	0
72	restrictive	63.0472	0.618357	68	0	1
73	restrictive	63.4086	0.618357	67	0	1
74	restrictive	64.3285	0.618357	66	0	1
75	restrictive	64.6571	0.618357	65	0	1
76	restrictive	64.8542	0.618357	64	0	1
77	restrictive	65.5441	0.618357	63	0	1
78	restrictive	65.7741	0.618357	62	0	1
79	restrictive	66.0041	0.618357	61	0	1
80	restrictive	66.2341	0.618357	60	0	1
81	restrictive	66.7598	0.618357	59	0	1
82	restrictive	66.9897	0.618357	58	0	1
83	restrictive	68.0082	0.618357	57	0	1
84	restrictive	68.3368	0.618357	56	0	1
85	restrictive	68.5667	0.618357	55	0	2
86	restrictive	72.0493	0.618357	53	0	1
87	restrictive	72.4435	0.618357	52	0	1
88	restrictive	73.4292	0.618357	51	0	1
89	restrictive	73.5606	0.618357	50	0	1
90	restrictive	73.5934	0.618357	49	0	1
91	restrictive	73.8563	0.618357	48	0	2
92	restrictive	74.0205	0.618357	46	0	1
93	restrictive	75.0062	0.618357	45	0	1
94	restrictive	75.2361	0.618357	44	0	2
95	restrictive	75.269	0.618357	42	0	1
96	restrictive	75.4661	0.618357	41	0	1
97	restrictive	75.6632	0.618357	40	0	1
98	restrictive	75.6961	0.618357	39	0	1
99	restrictive	75.729	0.618357	38	0	1
100	restrictive	76.0903	0.618357	37	0	1
101	restrictive	76.2875	0.618357	36	0	1
102	restrictive	76.616	0.618357	35	0	1
103	restrictive	76.7803	0.618357	34	0	1
104	restrictive	77.0103	0.618357	33	0	1
105	restrictive	77.1088	0.618357	32	0	1
106	restrictive	77.4702	0.618357	31	0	1
107	restrictive	77.7331	0.618357	30	0	1
108	restrictive	78.1273	0.618357	29	0	1
109	restrictive	78.193	0.618357	28	0	1
110	restrictive	78.2259	0.618357	27	0	1
111	restrictive	78.423	0.618357	26	0	1
112	restrictive	78.4559	0.618357	25	0	1
113	restrictive	78.4887	0.618357	24	0	1
114	restrictive	79.54	0.618357	23	0	2
115	restrictive	80.3285	0.618357	21	0	2
116	restrictive	80.46	0.618357	19	0	1
117	restrictive	80.8871	0.584004	18	1	0
118	restrictive	81.7084	0.584004	17	0	1
119	restrictive	81.807	0.584004	16	0	1
120	restrictive	82.3326	0.584004	15	0	1
121	restrictive	82.7598	0.584004	14	0	1
122	restrictive	85.5524	0.584004	13	0	1
123	restrictive	85.7495	0.584004	12	0	1
124	restrictive	86.0452	0.584004	11	0	1
125	restrictive	86.078	0.584004	10	0	1
126	restrictive	86.6694	0.584004	9	0	1
127	restrictive	86.768	0.584004	8	0	1
128	restrictive	88.0164	0.584004	7	0	1
129	restrictive	89.2977	0.584004	6	0	2
130	restrictive	89.6591	0.584004	4	0	1
131	restrictive	90.6776	0.584004	3	0	1
132	restrictive	93.1088	0.584004	2	0	1
133	restrictive	93.3388	0.584004	1	0	1
134	permissive	0.952772	1	147	0	1
135	permissive	1.67556	0.993151	146	1	0
136	permissive	9.3306	0.986301	145	1	0
137	permissive	9.98768	0.979452	144	1	0
138	permissive	10.9733	0.972603	143	1	0
139	permissive	11.7947	0.965753	142	1	0
140	permissive	19.9425	0.958904	141	1	0
141	permissive	25.9548	0.952055	140	1	0
142	permissive	27.0719	0.945205	139	1	0
143	permissive	27.5647	0.938356	138	1	0
144	permissive	31.2772	0.931507	137	1	0
145	permissive	34.9569	0.924658	136	1	0
146	permissive	35.2197	0.917808	135	1	0
147	permissive	35.4497	0.910959	134	1	0
148	permissive	39.1951	0.90411	133	1	0
149	permissive	39.3265	0.89726	132	1	0
150	permissive	41.1663	0.890411	131	1	0
151	permissive	41.1992	0.883562	130	1	0
152	permissive	42.5133	0.876712	129	1	0
153	permissive	42.8419	0.869863	128	1	0
154	permissive	43.4661	0.863014	127	1	0
155	permissive	44.0246	0.856164	126	1	0
156	permissive	44.5503	0.849315	125	1	0
157	permissive	45.5688	0.842466	124	1	0
158	permissive	50.2998	0.835616	123	1	0
159	permissive	54.1766	0.828767	122	1	0
160	permissive	54.768	0.821918	121	1	0
161	permissive	57.0021	0.815068	120	1	0
162	permissive	57.1335	0.808219	119	1	0
163	permissive	58.3819	0.808219	118	0	1
164	permissive	58.4148	0.801311	117	1	0
165	permissive	58.4805	0.801311	116	0	2
166	permissive	58.7105	0.801311	114	0	1
167	permissive	58.8747	0.801311	113	0	2
168	permissive	59.0719	0.801311	111	0	1
169	permissive	59.4004	0.801311	110	0	1
170	permissive	59.5975	0.801311	109	0	1
171	permissive	59.6304	0.801311	108	0	1
172	permissive	59.9918	0.801311	107	0	1
173	permissive	60.2218	0.801311	106	0	1
174	permissive	60.2546	0.801311	105	0	1
175	permissive	60.3203	0.801311	104	0	1
176	permissive	60.7146	0.801311	103	0	1
177	permissive	60.7803	0.793455	102	1	0
178	permissive	61.1088	0.793455	101	0	2
179	permissive	61.3717	0.793455	99	0	1
180	permissive	61.5688	0.793455	98	0	2
181	permissive	61.7659	0.78519	96	1	0
182	permissive	62.3573	0.78519	95	0	2
183	permissive	62.5544	0.78519	93	0	1
184	permissive	62.7844	0.78519	92	0	1
185	permissive	63.0472	0.78519	91	0	1
186	permissive	63.5072	0.776466	90	1	0
187	permissive	63.54	0.776466	89	0	1
188	permissive	63.7043	0.776466	88	0	1
189	permissive	63.9014	0.776466	87	0	1
190	permissive	64.0986	0.776466	86	0	1
191	permissive	64.1314	0.776466	85	0	1
192	permissive	64.3285	0.776466	84	0	1
193	permissive	64.6242	0.776466	83	0	1
194	permissive	64.7885	0.766997	82	1	0
195	permissive	64.8871	0.766997	81	0	1
196	permissive	65.117	0.766997	80	0	1
197	permissive	65.2485	0.766997	79	0	1
198	permissive	65.5441	0.766997	78	0	1
199	permissive	65.7413	0.766997	77	0	1
200	permissive	65.9384	0.766997	76	0	1
201	permissive	66.037	0.766997	75	0	1
202	permissive	66.2669	0.766997	74	0	1
203	permissive	66.6612	0.766997	73	0	1
204	permissive	67.0883	0.766997	72	0	1
205	permissive	67.1211	0.766997	71	0	1
206	permissive	67.6468	0.766997	70	0	1
207	permissive	67.7782	0.766997	69	0	1
208	permissive	67.8111	0.766997	68	0	1
209	permissive	68.0082	0.766997	67	0	1
210	permissive	68.2382	0.766997	66	0	1
211	permissive	68.3039	0.766997	65	0	1
212	permissive	69.5195	0.766997	64	0	1
213	permissive	70.1109	0.766997	63	0	1
214	permissive	70.4066	0.766997	62	0	1
215	permissive	70.6694	0.766997	61	0	1
216	permissive	70.768	0.766997	60	0	2
217	permissive	72.1807	0.766997	58	0	1
218	permissive	72.2464	0.766997	57	0	1
219	permissive	72.8706	0.766997	56	0	1
220	permissive	73.0678	0.766997	55	0	1
221	permissive	73.1992	0.752793	54	1	0
222	permissive	73.5277	0.752793	53	0	2
223	permissive	73.7577	0.752793	51	0	1
224	permissive	74.2834	0.752793	50	0	1
225	permissive	74.6776	0.752793	49	0	1
226	permissive	74.7762	0.752793	48	0	1
227	permissive	74.9405	0.752793	47	0	1
228	permissive	75.8275	0.752793	46	0	2
229	permissive	75.8604	0.752793	44	0	1
230	permissive	75.8932	0.752793	43	0	1
231	permissive	76.1889	0.752793	42	0	1
232	permissive	76.3203	0.752793	41	0	2
233	permissive	76.7474	0.752793	39	0	2
234	permissive	77.0431	0.752793	37	0	1
235	permissive	77.4374	0.752793	36	0	1
236	permissive	77.7659	0.752793	35	0	1
237	permissive	77.8973	0.752793	34	0	1
238	permissive	77.963	0.752793	33	0	1
239	permissive	78.1273	0.729268	32	1	0
240	permissive	78.1602	0.729268	31	0	1
241	permissive	78.3573	0.729268	30	0	1
242	permissive	79.0801	0.729268	29	0	1
243	permissive	79.1129	0.729268	28	0	1
244	permissive	79.1458	0.729268	27	0	1
245	permissive	79.1786	0.729268	26	0	1
246	permissive	79.8029	0.729268	25	0	1
247	permissive	80.0329	0.729268	24	0	1
248	permissive	80.3285	0.729268	23	0	1
249	permissive	80.9199	0.729268	22	0	1
250	permissive	81.6427	0.729268	21	0	1
251	permissive	82.0698	0.729268	20	0	1
252	permissive	82.1355	0.729268	19	0	1
253	permissive	84.2382	0.729268	18	0	1
254	permissive	84.9281	0.729268	17	0	1
255	permissive	85.3881	0.729268	16	0	1
256	permissive	86.2094	0.729268	15	0	1
257	permissive	86.2423	0.729268	14	0	2
258	permissive	86.7023	0.729268	12	0	1
259	permissive	87.3593	0.729268	11	0	1
260	permissive	87.8193	0.729268	10	0	1
261	permissive	88.0821	0.729268	9	0	1
262	permissive	88.7721	0.729268	8	0	1
263	permissive	88.8049	0.729268	7	0	1
264	permissive	89.0678	0.729268	6	0	1
265	permissive	89.6263	0.729268	5	0	1
266	permissive	90.3491	0.729268	4	0	1
267	permissive	91.269	0.729268	3	0	1
268	permissive	91.3018	0.729268	2	0	1
269	permissive	93.1417	0.729268	1	0	1

## Sheet: Fig. 3B
row order	group	time (months)	% progression-free	n.risk	n.event	n.censor
1	restrictive	3.44969	0.992857	140	1	0
2	restrictive	3.90965	0.985714	139	1	0
3	restrictive	3.97536	0.978571	138	1	0
4	restrictive	4.79671	0.971429	137	1	0
5	restrictive	5.12526	0.964286	136	1	0
6	restrictive	5.55236	0.957143	135	1	0
7	restrictive	6.20945	0.95	134	1	0
8	restrictive	6.47228	0.942857	133	1	0
9	restrictive	7.85216	0.935714	132	1	0
10	restrictive	8.41068	0.928571	131	1	0
11	restrictive	8.44353	0.921429	130	1	0
12	restrictive	9.10062	0.914286	129	1	0
13	restrictive	9.42916	0.907143	128	1	0
14	restrictive	10.9733	0.9	127	1	0
15	restrictive	12.5175	0.885714	126	2	0
16	restrictive	13.1088	0.878571	124	1	0
17	restrictive	13.6016	0.871429	123	1	0
18	restrictive	13.9959	0.864286	122	1	0
19	restrictive	14.0616	0.857143	121	1	0
20	restrictive	14.5216	0.85	120	1	0
21	restrictive	14.9487	0.835714	119	2	0
22	restrictive	15.9014	0.828571	117	1	0
23	restrictive	16.1643	0.821429	116	1	0
24	restrictive	16.4271	0.814286	115	1	0
25	restrictive	16.6899	0.807143	114	1	0
26	restrictive	17.1828	0.8	113	1	0
27	restrictive	17.9713	0.792857	112	1	0
28	restrictive	19.0226	0.785714	111	1	0
29	restrictive	19.3183	0.778571	110	1	0
30	restrictive	19.8768	0.771429	109	1	0
31	restrictive	20.961	0.764286	108	1	0
32	restrictive	22.078	0.75	107	2	0
33	restrictive	22.8665	0.742857	105	1	0
34	restrictive	24.6407	0.735714	104	1	0
35	restrictive	24.8049	0.728571	103	1	0
36	restrictive	24.9035	0.721429	102	1	0
37	restrictive	26.9733	0.714286	101	1	0
38	restrictive	27.0719	0.707143	100	1	0
39	restrictive	27.7947	0.7	99	1	0
40	restrictive	29.2402	0.692857	98	1	0
41	restrictive	29.4374	0.685714	97	1	0
42	restrictive	30.1602	0.678571	96	1	0
43	restrictive	30.2916	0.671429	95	1	0
44	restrictive	30.4559	0.664286	94	1	0
45	restrictive	31.0144	0.657143	93	1	0
46	restrictive	31.9014	0.65	92	1	0
47	restrictive	32.9199	0.642857	91	1	0
48	restrictive	34.3655	0.635714	90	1	0
49	restrictive	34.8912	0.628571	89	1	0
50	restrictive	36.3696	0.621429	88	1	0
51	restrictive	38.6366	0.614286	87	1	0
52	restrictive	41.4292	0.607143	86	1	0
53	restrictive	41.7248	0.6	85	1	0
54	restrictive	41.8563	0.592857	84	1	0
55	restrictive	42.2505	0.585714	83	1	0
56	restrictive	44.0903	0.578571	82	1	0
57	restrictive	44.9774	0.571429	81	1	0
58	restrictive	45.963	0.564286	80	1	0
59	restrictive	46.3901	0.557143	79	1	0
60	restrictive	49.0185	0.55	78	1	0
61	restrictive	49.807	0.542857	77	1	0
62	restrictive	51.2526	0.535714	76	1	0
63	restrictive	52.1725	0.535714	75	0	1
64	restrictive	52.5339	0.528475	74	1	0
65	restrictive	54.1109	0.521236	73	1	0
66	restrictive	54.2094	0.513996	72	1	0
67	restrictive	54.9979	0.506757	71	1	0
68	restrictive	55.2936	0.499517	70	1	0
69	restrictive	56.7392	0.492278	69	1	0
70	restrictive	57.922	0.492278	68	0	1
71	restrictive	57.9548	0.492278	67	0	1
72	restrictive	58.0534	0.492278	66	0	1
73	restrictive	58.7105	0.492278	65	0	1
74	restrictive	59.269	0.484586	64	1	0
75	restrictive	60.4189	0.484586	63	0	1
76	restrictive	60.4846	0.484586	62	0	1
77	restrictive	60.5503	0.484586	61	0	1
78	restrictive	60.7474	0.484586	60	0	1
79	restrictive	61.4045	0.484586	59	0	1
80	restrictive	61.4702	0.484586	58	0	1
81	restrictive	61.7988	0.476085	57	1	0
82	restrictive	62.0287	0.476085	56	0	1
83	restrictive	62.7515	0.476085	55	0	1
84	restrictive	63.0144	0.467268	54	1	0
85	restrictive	63.0472	0.467268	53	0	1
86	restrictive	63.1786	0.458282	52	1	0
87	restrictive	63.4086	0.458282	51	0	2
88	restrictive	64.6571	0.458282	49	0	1
89	restrictive	66.1027	0.458282	48	0	1
90	restrictive	66.2341	0.458282	47	0	1
91	restrictive	66.6612	0.458282	46	0	1
92	restrictive	68.3368	0.458282	45	0	1
93	restrictive	68.5667	0.458282	44	0	2
94	restrictive	71.7536	0.458282	42	0	1
95	restrictive	72.0164	0.458282	41	0	1
96	restrictive	72.6735	0.458282	40	0	1
97	restrictive	73.4292	0.458282	39	0	1
98	restrictive	73.8563	0.458282	38	0	2
99	restrictive	74.0205	0.458282	36	0	1
100	restrictive	74.2834	0.458282	35	0	1
101	restrictive	74.5133	0.458282	34	0	1
102	restrictive	74.7433	0.458282	33	0	1
103	restrictive	75.0062	0.458282	32	0	1
104	restrictive	75.0719	0.458282	31	0	1
105	restrictive	75.2361	0.458282	30	0	1
106	restrictive	76.7803	0.458282	29	0	1
107	restrictive	77.0103	0.458282	28	0	1
108	restrictive	77.1088	0.458282	27	0	1
109	restrictive	77.1745	0.458282	26	0	1
110	restrictive	77.2402	0.458282	25	0	1
111	restrictive	78.1273	0.458282	24	0	1
112	restrictive	78.193	0.458282	23	0	1
113	restrictive	78.423	0.458282	22	0	1
114	restrictive	78.4559	0.458282	21	0	1
115	restrictive	78.4887	0.458282	20	0	1
116	restrictive	79.54	0.458282	19	0	1
117	restrictive	80.0329	0.458282	18	0	1
118	restrictive	80.0657	0.458282	17	0	1
119	restrictive	80.3285	0.458282	16	0	1
120	restrictive	80.8871	0.42773	15	1	0
121	restrictive	81.7084	0.42773	14	0	1
122	restrictive	81.807	0.42773	13	0	1
123	restrictive	82.3326	0.42773	12	0	1
124	restrictive	82.7598	0.42773	11	0	1
125	restrictive	85.4867	0.42773	10	0	1
126	restrictive	85.7495	0.42773	9	0	1
127	restrictive	86.0452	0.42773	8	0	1
128	restrictive	86.6694	0.42773	7	0	1
129	restrictive	86.768	0.42773	6	0	1
130	restrictive	88.0164	0.42773	5	0	1
131	restrictive	88.345	0.320798	4	1	0
132	restrictive	89.2977	0.320798	3	0	1
133	restrictive	93.1088	0.320798	2	0	1
134	restrictive	93.3388	0.320798	1	0	1
135	permissive	0.952772	1	147	0	1
136	permissive	1.67556	0.993151	146	1	0
137	permissive	3.12115	0.986301	145	1	0
138	permissive	3.61396	0.979452	144	1	0
139	permissive	6.17659	0.972603	143	1	0
140	permissive	6.70226	0.965753	142	1	0
141	permissive	6.96509	0.958904	141	1	0
142	permissive	7.16222	0.952055	140	1	0
143	permissive	8.47639	0.945205	139	1	0
144	permissive	8.54209	0.938356	138	1	0
145	permissive	8.83778	0.931507	137	1	0
146	permissive	11.4661	0.924658	136	1	0
147	permissive	12.6489	0.917808	135	1	0
148	permissive	13.1088	0.910959	134	1	0
149	permissive	13.3717	0.90411	133	1	0
150	permissive	14.0945	0.89726	132	1	0
151	permissive	14.3244	0.890411	131	1	0
152	permissive	14.7844	0.883562	130	1	0
153	permissive	15.8686	0.876712	129	1	0
154	permissive	17.0513	0.869863	128	1	0
155	permissive	17.4784	0.863014	127	1	0
156	permissive	17.5113	0.856164	126	1	0
157	permissive	19.384	0.849315	125	1	0
158	permissive	20.5667	0.842466	124	1	0
159	permissive	20.6982	0.835616	123	1	0
160	permissive	22.1437	0.828767	122	1	0
161	permissive	22.5708	0.821918	121	1	0
162	permissive	25.0021	0.815068	120	1	0
163	permissive	26.2177	0.808219	119	1	0
164	permissive	26.6448	0.80137	118	1	0
165	permissive	27.5975	0.794521	117	1	0
166	permissive	28.4846	0.787671	116	1	0
167	permissive	28.9774	0.780822	115	1	0
168	permissive	30.8172	0.773973	114	1	0
169	permissive	30.9487	0.767123	113	1	0
170	permissive	31.2115	0.760274	112	1	0
171	permissive	31.2772	0.753425	111	1	0
172	permissive	31.4086	0.746575	110	1	0
173	permissive	31.4415	0.739726	109	1	0
174	permissive	32.1643	0.732877	108	1	0
175	permissive	32.6242	0.726027	107	1	0
176	permissive	34.6612	0.719178	106	1	0
177	permissive	36.1396	0.712329	105	1	0
178	permissive	36.2382	0.705479	104	1	0
179	permissive	37.3224	0.691781	103	2	0
180	permissive	38.6366	0.684932	101	1	0
181	permissive	40.4764	0.678082	100	1	0
182	permissive	41.8234	0.671233	99	1	0
183	permissive	46.3901	0.671233	98	0	1
184	permissive	46.883	0.664313	97	1	0
185	permissive	47.9343	0.657393	96	1	0
186	permissive	52.0411	0.650473	95	1	0
187	permissive	53.3224	0.643553	94	1	0
188	permissive	54.1766	0.636633	93	1	0
189	permissive	54.8994	0.629713	92	1	0
190	permissive	56.8049	0.622793	91	1	0
191	permissive	57.7906	0.622793	90	0	1
192	permissive	58.152	0.615796	89	1	0
193	permissive	58.1848	0.615796	88	0	2
194	permissive	58.3819	0.615796	86	0	1
195	permissive	58.8747	0.615796	85	0	1
196	permissive	59.1376	0.608465	84	1	0
197	permissive	59.5975	0.608465	83	0	1
198	permissive	59.6304	0.608465	82	0	1
199	permissive	59.9918	0.608465	81	0	1
200	permissive	60.2218	0.608465	80	0	1
201	permissive	60.2546	0.608465	79	0	1
202	permissive	60.3203	0.608465	78	0	1
203	permissive	61.1088	0.608465	77	0	1
204	permissive	62.3573	0.608465	76	0	1
205	permissive	62.7844	0.608465	75	0	1
206	permissive	63.3429	0.608465	74	0	1
207	permissive	63.4086	0.608465	73	0	1
208	permissive	63.5072	0.600014	72	1	0
209	permissive	63.9014	0.600014	71	0	1
210	permissive	63.9671	0.600014	70	0	1
211	permissive	64.0986	0.600014	69	0	1
212	permissive	64.1643	0.600014	68	0	1
213	permissive	64.6899	0.591058	67	1	0
214	permissive	65.117	0.591058	66	0	1
215	permissive	65.2485	0.591058	65	0	1
216	permissive	65.2813	0.581823	64	1	0
217	permissive	65.7413	0.581823	63	0	1
218	permissive	66.037	0.581823	62	0	1
219	permissive	66.2669	0.581823	61	0	2
220	permissive	67.0883	0.581823	59	0	1
221	permissive	67.6468	0.581823	58	0	1
222	permissive	67.8111	0.581823	57	0	1
223	permissive	68.0082	0.581823	56	0	1
224	permissive	68.2382	0.581823	55	0	1
225	permissive	68.3039	0.581823	54	0	1
226	permissive	68.8624	0.570845	53	1	0
227	permissive	69.0924	0.570845	52	0	1
228	permissive	70.1109	0.570845	51	0	1
229	permissive	70.4066	0.570845	50	0	1
230	permissive	70.768	0.570845	49	0	1
231	permissive	71.885	0.570845	48	0	1
232	permissive	71.9836	0.570845	47	0	1
233	permissive	72.6407	0.558436	46	1	0
234	permissive	72.8706	0.558436	45	0	1
235	permissive	73.5277	0.558436	44	0	2
236	permissive	73.7577	0.558436	42	0	1
237	permissive	74.6776	0.558436	41	0	1
238	permissive	74.7762	0.558436	40	0	1
239	permissive	75.8275	0.558436	39	0	1
240	permissive	75.8604	0.558436	38	0	1
241	permissive	76.1889	0.558436	37	0	1
242	permissive	76.3203	0.558436	36	0	2
243	permissive	76.7474	0.558436	34	0	2
244	permissive	77.0431	0.558436	32	0	1
245	permissive	77.3717	0.558436	31	0	1
246	permissive	77.4045	0.558436	30	0	1
247	permissive	77.7331	0.558436	29	0	1
248	permissive	77.7659	0.558436	28	0	1
249	permissive	77.8973	0.558436	27	0	1
250	permissive	77.963	0.558436	26	0	1
251	permissive	79.0801	0.558436	25	0	1
252	permissive	79.1129	0.558436	24	0	1
253	permissive	79.1458	0.558436	23	0	1
254	permissive	79.1786	0.558436	22	0	1
255	permissive	79.8029	0.558436	21	0	1
256	permissive	80.0329	0.558436	20	0	1
257	permissive	80.2628	0.558436	19	0	1
258	permissive	80.3285	0.558436	18	0	1
259	permissive	81.6427	0.558436	17	0	1
260	permissive	82.0698	0.558436	16	0	1
261	permissive	82.1355	0.558436	15	0	1
262	permissive	84.9281	0.558436	14	0	1
263	permissive	85.3881	0.558436	13	0	1
264	permissive	85.5524	0.558436	12	0	1
265	permissive	85.7495	0.558436	11	0	1
266	permissive	86.2423	0.558436	10	0	1
267	permissive	87.3593	0.558436	9	0	1
268	permissive	87.8193	0.558436	8	0	1
269	permissive	87.8522	0.558436	7	0	1
270	permissive	88.0821	0.558436	6	0	1
271	permissive	88.5421	0.558436	5	0	1
272	permissive	89.6263	0.558436	4	0	1
273	permissive	90.3491	0.558436	3	0	1
274	permissive	91.1047	0.558436	2	0	1
275	permissive	91.269	0.558436	1	0	1

## Sheet: Sup. Fig. 1A
row order	group	time (months)	% surviving	n.risk	n.event	n.censor
1	restrictive	9.42916	0.987013	77	1	0
2	restrictive	12.5175	0.974026	76	1	0
3	restrictive	15.8686	0.961039	75	1	0
4	restrictive	16.6899	0.948052	74	1	0
5	restrictive	16.9199	0.935065	73	1	0
6	restrictive	17.8727	0.922078	72	1	0
7	restrictive	18.9569	0.909091	71	1	0
8	restrictive	19.0226	0.896104	70	1	0
9	restrictive	19.614	0.883117	69	1	0
10	restrictive	20.1725	0.87013	68	1	0
11	restrictive	21.7495	0.857143	67	1	0
12	restrictive	24.0493	0.844156	66	1	0
13	restrictive	25.1335	0.831169	65	1	0
14	restrictive	25.5277	0.818182	64	1	0
15	restrictive	27.1376	0.805195	63	1	0
16	restrictive	30.2259	0.792208	62	1	0
17	restrictive	31.6057	0.779221	61	1	0
18	restrictive	33.8727	0.766234	60	1	0
19	restrictive	33.9055	0.753247	59	1	0
20	restrictive	35.384	0.74026	58	1	0
21	restrictive	35.7782	0.727273	57	1	0
22	restrictive	37.8809	0.714286	56	1	0
23	restrictive	37.9795	0.701299	55	1	0
24	restrictive	40.6407	0.688312	54	1	0
25	restrictive	41.2649	0.675325	53	1	0
26	restrictive	41.4292	0.662338	52	1	0
27	restrictive	42.2505	0.649351	51	1	0
28	restrictive	43.7618	0.636364	50	1	0
29	restrictive	44.5832	0.623377	49	1	0
30	restrictive	47.77	0.61039	48	1	0
31	restrictive	52.5339	0.597403	47	1	0
32	restrictive	54.3737	0.584416	46	1	0
33	restrictive	57.9548	0.584416	45	0	1
34	restrictive	58.4805	0.584416	44	0	1
35	restrictive	58.5462	0.570825	43	1	0
36	restrictive	58.5791	0.557233	42	1	0
37	restrictive	58.7105	0.557233	41	0	1
38	restrictive	60.2218	0.557233	40	0	1
39	restrictive	60.2546	0.557233	39	0	1
40	restrictive	60.8789	0.542569	38	1	0
41	restrictive	61.2074	0.542569	37	0	1
42	restrictive	61.8645	0.542569	36	0	2
43	restrictive	62.883	0.542569	34	0	1
44	restrictive	63.0144	0.526128	33	1	0
45	restrictive	63.4086	0.526128	32	0	1
46	restrictive	64.6571	0.526128	31	0	1
47	restrictive	65.7741	0.526128	30	0	1
48	restrictive	66.0041	0.526128	29	0	1
49	restrictive	66.7598	0.526128	28	0	1
50	restrictive	66.9897	0.526128	27	0	1
51	restrictive	68.3368	0.526128	26	0	1
52	restrictive	68.5667	0.526128	25	0	1
53	restrictive	72.0493	0.526128	24	0	1
54	restrictive	72.4435	0.526128	23	0	1
55	restrictive	73.5606	0.526128	22	0	1
56	restrictive	73.5934	0.526128	21	0	1
57	restrictive	75.2361	0.526128	20	0	1
58	restrictive	75.4661	0.526128	19	0	1
59	restrictive	75.729	0.526128	18	0	1
60	restrictive	76.0903	0.526128	17	0	1
61	restrictive	76.7803	0.526128	16	0	1
62	restrictive	77.0103	0.526128	15	0	1
63	restrictive	77.7331	0.526128	14	0	1
64	restrictive	78.2259	0.526128	13	0	1
65	restrictive	78.423	0.526128	12	0	1
66	restrictive	78.4559	0.526128	11	0	1
67	restrictive	78.4887	0.526128	10	0	1
68	restrictive	80.3285	0.526128	9	0	2
69	restrictive	85.7495	0.526128	7	0	1
70	restrictive	86.078	0.526128	6	0	1
71	restrictive	86.6694	0.526128	5	0	1
72	restrictive	88.0164	0.526128	4	0	1
73	restrictive	89.2977	0.526128	3	0	2
74	restrictive	93.3388	0.526128	1	0	1
75	permissive	0.952772	1	72	0	1
76	permissive	9.3306	0.985915	71	1	0
77	permissive	10.9733	0.971831	70	1	0
78	permissive	11.7947	0.957746	69	1	0
79	permissive	19.9425	0.943662	68	1	0
80	permissive	25.9548	0.929577	67	1	0
81	permissive	27.0719	0.915493	66	1	0
82	permissive	27.5647	0.901408	65	1	0
83	permissive	31.2772	0.887324	64	1	0
84	permissive	35.4497	0.873239	63	1	0
85	permissive	39.3265	0.859155	62	1	0
86	permissive	41.1663	0.84507	61	1	0
87	permissive	42.5133	0.830986	60	1	0
88	permissive	42.8419	0.816901	59	1	0
89	permissive	44.0246	0.802817	58	1	0
90	permissive	44.5503	0.788732	57	1	0
91	permissive	45.5688	0.774648	56	1	0
92	permissive	57.0021	0.760563	55	1	0
93	permissive	57.1335	0.746479	54	1	0
94	permissive	58.3819	0.746479	53	0	1
95	permissive	58.4148	0.732124	52	1	0
96	permissive	58.7105	0.732124	51	0	1
97	permissive	58.8747	0.732124	50	0	1
98	permissive	59.0719	0.732124	49	0	1
99	permissive	59.4004	0.732124	48	0	1
100	permissive	59.6304	0.732124	47	0	1
101	permissive	60.2546	0.732124	46	0	1
102	permissive	60.3203	0.732124	45	0	1
103	permissive	60.7146	0.732124	44	0	1
104	permissive	61.3717	0.732124	43	0	1
105	permissive	61.7659	0.714692	42	1	0
106	permissive	62.3573	0.714692	41	0	2
107	permissive	62.5544	0.714692	39	0	1
108	permissive	63.0472	0.714692	38	0	1
109	permissive	63.54	0.714692	37	0	1
110	permissive	64.0986	0.714692	36	0	1
111	permissive	64.1314	0.714692	35	0	1
112	permissive	64.7885	0.693672	34	1	0
113	permissive	65.117	0.693672	33	0	1
114	permissive	65.5441	0.693672	32	0	1
115	permissive	65.7413	0.693672	31	0	1
116	permissive	65.9384	0.693672	30	0	1
117	permissive	67.1211	0.693672	29	0	1
118	permissive	67.7782	0.693672	28	0	1
119	permissive	68.0082	0.693672	27	0	1
120	permissive	68.2382	0.693672	26	0	1
121	permissive	70.1109	0.693672	25	0	1
122	permissive	70.4066	0.693672	24	0	1
123	permissive	70.6694	0.693672	23	0	1
124	permissive	70.768	0.693672	22	0	1
125	permissive	72.2464	0.693672	21	0	1
126	permissive	73.0678	0.693672	20	0	1
127	permissive	73.1992	0.657163	19	1	0
128	permissive	73.5277	0.657163	18	0	1
129	permissive	73.7577	0.657163	17	0	1
130	permissive	74.2834	0.657163	16	0	1
131	permissive	74.7762	0.657163	15	0	1
132	permissive	75.8275	0.657163	14	0	1
133	permissive	75.8604	0.657163	13	0	1
134	permissive	76.3203	0.657163	12	0	1
135	permissive	77.0431	0.657163	11	0	1
136	permissive	77.7659	0.657163	10	0	1
137	permissive	77.8973	0.657163	9	0	1
138	permissive	78.1273	0.575017	8	1	0
139	permissive	79.0801	0.575017	7	0	1
140	permissive	79.1129	0.575017	6	0	1
141	permissive	79.1786	0.575017	5	0	1
142	permissive	86.7023	0.575017	4	0	1
143	permissive	88.8049	0.575017	3	0	1
144	permissive	89.0678	0.575017	2	0	1
145	permissive	91.3018	0.575017	1	0	1

## Sheet: Sup. Fig. 1B
row order	group	time (months)	% progression-free	n.risk	n.event	n.censor
1	restrictive	3.44969	0.987013	77	1	0
2	restrictive	3.90965	0.974026	76	1	0
3	restrictive	3.97536	0.961039	75	1	0
4	restrictive	4.79671	0.948052	74	1	0
5	restrictive	5.12526	0.935065	73	1	0
6	restrictive	5.55236	0.922078	72	1	0
7	restrictive	6.20945	0.909091	71	1	0
8	restrictive	7.85216	0.896104	70	1	0
9	restrictive	8.41068	0.883117	69	1	0
10	restrictive	8.44353	0.87013	68	1	0
11	restrictive	9.10062	0.857143	67	1	0
12	restrictive	9.42916	0.844156	66	1	0
13	restrictive	12.5175	0.831169	65	1	0
14	restrictive	13.1088	0.818182	64	1	0
15	restrictive	13.9959	0.805195	63	1	0
16	restrictive	14.0616	0.792208	62	1	0
17	restrictive	14.5216	0.779221	61	1	0
18	restrictive	14.9487	0.753247	60	2	0
19	restrictive	15.9014	0.74026	58	1	0
20	restrictive	16.1643	0.727273	57	1	0
21	restrictive	16.4271	0.714286	56	1	0
22	restrictive	16.6899	0.701299	55	1	0
23	restrictive	19.0226	0.688312	54	1	0
24	restrictive	19.3183	0.675325	53	1	0
25	restrictive	19.8768	0.662338	52	1	0
26	restrictive	20.961	0.649351	51	1	0
27	restrictive	22.078	0.623377	50	2	0
28	restrictive	22.8665	0.61039	48	1	0
29	restrictive	24.6407	0.597403	47	1	0
30	restrictive	24.9035	0.584416	46	1	0
31	restrictive	26.9733	0.571429	45	1	0
32	restrictive	27.7947	0.558442	44	1	0
33	restrictive	29.4374	0.545455	43	1	0
34	restrictive	30.1602	0.532468	42	1	0
35	restrictive	30.2916	0.519481	41	1	0
36	restrictive	32.9199	0.506494	40	1	0
37	restrictive	34.3655	0.493506	39	1	0
38	restrictive	34.8912	0.480519	38	1	0
39	restrictive	38.6366	0.467532	37	1	0
40	restrictive	41.4292	0.454545	36	1	0
41	restrictive	41.7248	0.441558	35	1	0
42	restrictive	42.2505	0.428571	34	1	0
43	restrictive	44.0903	0.415584	33	1	0
44	restrictive	45.963	0.402597	32	1	0
45	restrictive	49.0185	0.38961	31	1	0
46	restrictive	52.1725	0.38961	30	0	1
47	restrictive	52.5339	0.376176	29	1	0
48	restrictive	54.9979	0.362741	28	1	0
49	restrictive	55.2936	0.349306	27	1	0
50	restrictive	58.0534	0.349306	26	0	1
51	restrictive	58.7105	0.349306	25	0	1
52	restrictive	59.269	0.334751	24	1	0
53	restrictive	63.0144	0.320197	23	1	0
54	restrictive	63.4086	0.320197	22	0	1
55	restrictive	64.6571	0.320197	21	0	1
56	restrictive	66.6612	0.320197	20	0	1
57	restrictive	68.3368	0.320197	19	0	1
58	restrictive	68.5667	0.320197	18	0	1
59	restrictive	71.7536	0.320197	17	0	1
60	restrictive	74.5133	0.320197	16	0	1
61	restrictive	75.2361	0.320197	15	0	1
62	restrictive	76.7803	0.320197	14	0	1
63	restrictive	77.0103	0.320197	13	0	1
64	restrictive	77.2402	0.320197	12	0	1
65	restrictive	78.423	0.320197	11	0	1
66	restrictive	78.4559	0.320197	10	0	1
67	restrictive	78.4887	0.320197	9	0	1
68	restrictive	80.0657	0.320197	8	0	1
69	restrictive	80.3285	0.320197	7	0	1
70	restrictive	85.7495	0.320197	6	0	1
71	restrictive	86.6694	0.320197	5	0	1
72	restrictive	88.0164	0.320197	4	0	1
73	restrictive	88.345	0.213465	3	1	0
74	restrictive	89.2977	0.213465	2	0	1
75	restrictive	93.3388	0.213465	1	0	1
76	permissive	0.952772	1	72	0	1
77	permissive	3.12115	0.985915	71	1	0
78	permissive	6.17659	0.971831	70	1	0
79	permissive	6.70226	0.957746	69	1	0
80	permissive	6.96509	0.943662	68	1	0
81	permissive	7.16222	0.929577	67	1	0
82	permissive	8.47639	0.915493	66	1	0
83	permissive	8.54209	0.901408	65	1	0
84	permissive	8.83778	0.887324	64	1	0
85	permissive	11.4661	0.873239	63	1	0
86	permissive	12.6489	0.859155	62	1	0
87	permissive	13.1088	0.84507	61	1	0
88	permissive	13.3717	0.830986	60	1	0
89	permissive	14.0945	0.816901	59	1	0
90	permissive	14.3244	0.802817	58	1	0
91	permissive	14.7844	0.788732	57	1	0
92	permissive	15.8686	0.774648	56	1	0
93	permissive	17.0513	0.760563	55	1	0
94	permissive	17.4784	0.746479	54	1	0
95	permissive	19.384	0.732394	53	1	0
96	permissive	20.5667	0.71831	52	1	0
97	permissive	20.6982	0.704225	51	1	0
98	permissive	22.1437	0.690141	50	1	0
99	permissive	22.5708	0.676056	49	1	0
100	permissive	25.0021	0.661972	48	1	0
101	permissive	27.5975	0.647887	47	1	0
102	permissive	28.4846	0.633803	46	1	0
103	permissive	30.8172	0.619718	45	1	0
104	permissive	31.2115	0.605634	44	1	0
105	permissive	31.2772	0.591549	43	1	0
106	permissive	31.4086	0.577465	42	1	0
107	permissive	32.6242	0.56338	41	1	0
108	permissive	34.6612	0.549296	40	1	0
109	permissive	36.1396	0.535211	39	1	0
110	permissive	37.3224	0.507042	38	2	0
111	permissive	38.6366	0.492958	36	1	0
112	permissive	46.883	0.478873	35	1	0
113	permissive	47.9343	0.464789	34	1	0
114	permissive	53.3224	0.450704	33	1	0
115	permissive	56.8049	0.43662	32	1	0
116	permissive	57.7906	0.43662	31	0	1
117	permissive	58.152	0.422066	30	1	0
118	permissive	58.3819	0.422066	29	0	1
119	permissive	59.1376	0.406992	28	1	0
120	permissive	59.6304	0.406992	27	0	1
121	permissive	60.2546	0.406992	26	0	1
122	permissive	60.3203	0.406992	25	0	1
123	permissive	62.3573	0.406992	24	0	1
124	permissive	64.0986	0.406992	23	0	1
125	permissive	65.117	0.406992	22	0	1
126	permissive	65.2813	0.387611	21	1	0
127	permissive	65.7413	0.387611	20	0	1
128	permissive	68.0082	0.387611	19	0	1
129	permissive	68.2382	0.387611	18	0	1
130	permissive	68.8624	0.364811	17	1	0
131	permissive	70.1109	0.364811	16	0	1
132	permissive	70.4066	0.364811	15	0	1
133	permissive	72.6407	0.338753	14	1	0
134	permissive	73.5277	0.338753	13	0	1
135	permissive	73.7577	0.338753	12	0	1
136	permissive	74.7762	0.338753	11	0	1
137	permissive	75.8604	0.338753	10	0	1
138	permissive	76.3203	0.338753	9	0	1
139	permissive	77.0431	0.338753	8	0	1
140	permissive	77.7659	0.338753	7	0	1
141	permissive	77.8973	0.338753	6	0	1
142	permissive	79.0801	0.338753	5	0	1
143	permissive	79.1129	0.338753	4	0	1
144	permissive	79.1786	0.338753	3	0	1
145	permissive	85.7495	0.338753	2	0	1
146	permissive	88.5421	0.338753	1	0	1

## Sheet: Sup. Fig. 2A
row order	group	time (months)	% surviving	n.risk	n.event	n.censor
1	restrictive	10.9733	0.984127	63	1	0
2	restrictive	13.6016	0.968254	62	1	0
3	restrictive	28.2546	0.952381	61	1	0
4	restrictive	29.2402	0.936508	60	1	0
5	restrictive	30.5544	0.920635	59	1	0
6	restrictive	32.0657	0.904762	58	1	0
7	restrictive	35.8768	0.888889	57	1	0
8	restrictive	37.9466	0.873016	56	1	0
9	restrictive	38.1437	0.857143	55	1	0
10	restrictive	39.9507	0.84127	54	1	0
11	restrictive	43.8932	0.825397	53	1	0
12	restrictive	44.9774	0.809524	52	1	0
13	restrictive	49.807	0.793651	51	1	0
14	restrictive	51.384	0.777778	50	1	0
15	restrictive	54.1109	0.761905	49	1	0
16	restrictive	54.2094	0.746032	48	1	0
17	restrictive	55.9179	0.730159	47	1	0
18	restrictive	58.9405	0.730159	46	0	1
19	restrictive	59.3347	0.730159	45	0	1
20	restrictive	60.4189	0.730159	44	0	1
21	restrictive	60.4846	0.730159	43	0	1
22	restrictive	61.4702	0.730159	42	0	1
23	restrictive	61.9302	0.730159	41	0	1
24	restrictive	62.0287	0.730159	40	0	1
25	restrictive	62.0945	0.730159	39	0	1
26	restrictive	62.5216	0.730159	38	0	1
27	restrictive	62.7515	0.730159	37	0	1
28	restrictive	63.0472	0.730159	36	0	1
29	restrictive	64.3285	0.730159	35	0	1
30	restrictive	64.8542	0.730159	34	0	1
31	restrictive	65.5441	0.730159	33	0	1
32	restrictive	66.2341	0.730159	32	0	1
33	restrictive	68.0082	0.730159	31	0	1
34	restrictive	68.5667	0.730159	30	0	1
35	restrictive	73.4292	0.730159	29	0	1
36	restrictive	73.8563	0.730159	28	0	2
37	restrictive	74.0205	0.730159	26	0	1
38	restrictive	75.0062	0.730159	25	0	1
39	restrictive	75.2361	0.730159	24	0	1
40	restrictive	75.269	0.730159	23	0	1
41	restrictive	75.6632	0.730159	22	0	1
42	restrictive	75.6961	0.730159	21	0	1
43	restrictive	76.2875	0.730159	20	0	1
44	restrictive	76.616	0.730159	19	0	1
45	restrictive	77.1088	0.730159	18	0	1
46	restrictive	77.4702	0.730159	17	0	1
47	restrictive	78.1273	0.730159	16	0	1
48	restrictive	78.193	0.730159	15	0	1
49	restrictive	79.54	0.730159	14	0	2
50	restrictive	80.46	0.730159	12	0	1
51	restrictive	80.8871	0.663781	11	1	0
52	restrictive	81.7084	0.663781	10	0	1
53	restrictive	81.807	0.663781	9	0	1
54	restrictive	82.3326	0.663781	8	0	1
55	restrictive	82.7598	0.663781	7	0	1
56	restrictive	85.5524	0.663781	6	0	1
57	restrictive	86.0452	0.663781	5	0	1
58	restrictive	86.768	0.663781	4	0	1
59	restrictive	89.6591	0.663781	3	0	1
60	restrictive	90.6776	0.663781	2	0	1
61	restrictive	93.1088	0.663781	1	0	1
62	permissive	1.67556	0.986667	75	1	0
63	permissive	9.98768	0.973333	74	1	0
64	permissive	34.9569	0.96	73	1	0
65	permissive	35.2197	0.946667	72	1	0
66	permissive	39.1951	0.933333	71	1	0
67	permissive	41.1992	0.92	70	1	0
68	permissive	43.4661	0.906667	69	1	0
69	permissive	50.2998	0.893333	68	1	0
70	permissive	54.1766	0.88	67	1	0
71	permissive	54.768	0.866667	66	1	0
72	permissive	58.4805	0.866667	65	0	2
73	permissive	58.8747	0.866667	63	0	1
74	permissive	59.5975	0.866667	62	0	1
75	permissive	59.9918	0.866667	61	0	1
76	permissive	60.2218	0.866667	60	0	1
77	permissive	60.7803	0.851977	59	1	0
78	permissive	61.1088	0.851977	58	0	2
79	permissive	61.5688	0.851977	56	0	2
80	permissive	62.7844	0.851977	54	0	1
81	permissive	63.5072	0.835902	53	1	0
82	permissive	63.7043	0.835902	52	0	1
83	permissive	63.9014	0.835902	51	0	1
84	permissive	64.3285	0.835902	50	0	1
85	permissive	64.6242	0.835902	49	0	1
86	permissive	64.8871	0.835902	48	0	1
87	permissive	65.2485	0.835902	47	0	1
88	permissive	66.037	0.835902	46	0	1
89	permissive	66.2669	0.835902	45	0	1
90	permissive	66.6612	0.835902	44	0	1
91	permissive	67.0883	0.835902	43	0	1
92	permissive	67.6468	0.835902	42	0	1
93	permissive	67.8111	0.835902	41	0	1
94	permissive	68.3039	0.835902	40	0	1
95	permissive	69.5195	0.835902	39	0	1
96	permissive	70.768	0.835902	38	0	1
97	permissive	72.1807	0.835902	37	0	1
98	permissive	72.8706	0.835902	36	0	1
99	permissive	73.5277	0.835902	35	0	1
100	permissive	74.6776	0.835902	34	0	1
101	permissive	74.9405	0.835902	33	0	1
102	permissive	75.8275	0.835902	32	0	1
103	permissive	75.8932	0.835902	31	0	1
104	permissive	76.1889	0.835902	30	0	1
105	permissive	76.3203	0.835902	29	0	1
106	permissive	76.7474	0.835902	28	0	2
107	permissive	77.4374	0.835902	26	0	1
108	permissive	77.963	0.835902	25	0	1
109	permissive	78.1602	0.835902	24	0	1
110	permissive	78.3573	0.835902	23	0	1
111	permissive	79.1458	0.835902	22	0	1
112	permissive	79.8029	0.835902	21	0	1
113	permissive	80.0329	0.835902	20	0	1
114	permissive	80.3285	0.835902	19	0	1
115	permissive	80.9199	0.835902	18	0	1
116	permissive	81.6427	0.835902	17	0	1
117	permissive	82.0698	0.835902	16	0	1
118	permissive	82.1355	0.835902	15	0	1
119	permissive	84.2382	0.835902	14	0	1
120	permissive	84.9281	0.835902	13	0	1
121	permissive	85.3881	0.835902	12	0	1
122	permissive	86.2094	0.835902	11	0	1
123	permissive	86.2423	0.835902	10	0	2
124	permissive	87.3593	0.835902	8	0	1
125	permissive	87.8193	0.835902	7	0	1
126	permissive	88.0821	0.835902	6	0	1
127	permissive	88.7721	0.835902	5	0	1
128	permissive	89.6263	0.835902	4	0	1
129	permissive	90.3491	0.835902	3	0	1
130	permissive	91.269	0.835902	2	0	1
131	permissive	93.1417	0.835902	1	0	1

## Sheet: Sup. Fig. 2B
row order	group	time (months)	% progression-free	n.risk	n.event	n.censor
1	restrictive	6.47228	0.984127	63	1	0
2	restrictive	10.9733	0.968254	62	1	0
3	restrictive	12.5175	0.952381	61	1	0
4	restrictive	13.6016	0.936508	60	1	0
5	restrictive	17.1828	0.920635	59	1	0
6	restrictive	17.9713	0.904762	58	1	0
7	restrictive	24.8049	0.888889	57	1	0
8	restrictive	27.0719	0.873016	56	1	0
9	restrictive	29.2402	0.857143	55	1	0
10	restrictive	30.4559	0.84127	54	1	0
11	restrictive	31.0144	0.825397	53	1	0
12	restrictive	31.9014	0.809524	52	1	0
13	restrictive	36.3696	0.793651	51	1	0
14	restrictive	41.8563	0.777778	50	1	0
15	restrictive	44.9774	0.761905	49	1	0
16	restrictive	46.3901	0.746032	48	1	0
17	restrictive	49.807	0.730159	47	1	0
18	restrictive	51.2526	0.714286	46	1	0
19	restrictive	54.1109	0.698413	45	1	0
20	restrictive	54.2094	0.68254	44	1	0
21	restrictive	56.7392	0.666667	43	1	0
22	restrictive	57.922	0.666667	42	0	1
23	restrictive	57.9548	0.666667	41	0	1
24	restrictive	60.4189	0.666667	40	0	1
25	restrictive	60.4846	0.666667	39	0	1
26	restrictive	60.5503	0.666667	38	0	1
27	restrictive	60.7474	0.666667	37	0	1
28	restrictive	61.4045	0.666667	36	0	1
29	restrictive	61.4702	0.666667	35	0	1
30	restrictive	61.7988	0.647059	34	1	0
31	restrictive	62.0287	0.647059	33	0	1
32	restrictive	62.7515	0.647059	32	0	1
33	restrictive	63.0472	0.647059	31	0	1
34	restrictive	63.1786	0.62549	30	1	0
35	restrictive	63.4086	0.62549	29	0	1
36	restrictive	66.1027	0.62549	28	0	1
37	restrictive	66.2341	0.62549	27	0	1
38	restrictive	68.5667	0.62549	26	0	1
39	restrictive	72.0164	0.62549	25	0	1
40	restrictive	72.6735	0.62549	24	0	1
41	restrictive	73.4292	0.62549	23	0	1
42	restrictive	73.8563	0.62549	22	0	2
43	restrictive	74.0205	0.62549	20	0	1
44	restrictive	74.2834	0.62549	19	0	1
45	restrictive	74.7433	0.62549	18	0	1
46	restrictive	75.0062	0.62549	17	0	1
47	restrictive	75.0719	0.62549	16	0	1
48	restrictive	77.1088	0.62549	15	0	1
49	restrictive	77.1745	0.62549	14	0	1
50	restrictive	78.1273	0.62549	13	0	1
51	restrictive	78.193	0.62549	12	0	1
52	restrictive	79.54	0.62549	11	0	1
53	restrictive	80.0329	0.62549	10	0	1
54	restrictive	80.8871	0.555991	9	1	0
55	restrictive	81.7084	0.555991	8	0	1
56	restrictive	81.807	0.555991	7	0	1
57	restrictive	82.3326	0.555991	6	0	1
58	restrictive	82.7598	0.555991	5	0	1
59	restrictive	85.4867	0.555991	4	0	1
60	restrictive	86.0452	0.555991	3	0	1
61	restrictive	86.768	0.555991	2	0	1
62	restrictive	93.1088	0.555991	1	0	1
63	permissive	1.67556	0.986667	75	1	0
64	permissive	3.61396	0.973333	74	1	0
65	permissive	17.5113	0.96	73	1	0
66	permissive	26.2177	0.946667	72	1	0
67	permissive	26.6448	0.933333	71	1	0
68	permissive	28.9774	0.92	70	1	0
69	permissive	30.9487	0.906667	69	1	0
70	permissive	31.4415	0.893333	68	1	0
71	permissive	32.1643	0.88	67	1	0
72	permissive	36.2382	0.866667	66	1	0
73	permissive	40.4764	0.853333	65	1	0
74	permissive	41.8234	0.84	64	1	0
75	permissive	46.3901	0.84	63	0	1
76	permissive	52.0411	0.826452	62	1	0
77	permissive	54.1766	0.812903	61	1	0
78	permissive	54.8994	0.799355	60	1	0
79	permissive	58.1848	0.799355	59	0	2
80	permissive	58.8747	0.799355	57	0	1
81	permissive	59.5975	0.799355	56	0	1
82	permissive	59.9918	0.799355	55	0	1
83	permissive	60.2218	0.799355	54	0	1
84	permissive	61.1088	0.799355	53	0	1
85	permissive	62.7844	0.799355	52	0	1
86	permissive	63.3429	0.799355	51	0	1
87	permissive	63.4086	0.799355	50	0	1
88	permissive	63.5072	0.783041	49	1	0
89	permissive	63.9014	0.783041	48	0	1
90	permissive	63.9671	0.783041	47	0	1
91	permissive	64.1643	0.783041	46	0	1
92	permissive	64.6899	0.765641	45	1	0
93	permissive	65.2485	0.765641	44	0	1
94	permissive	66.037	0.765641	43	0	1
95	permissive	66.2669	0.765641	42	0	2
96	permissive	67.0883	0.765641	40	0	1
97	permissive	67.6468	0.765641	39	0	1
98	permissive	67.8111	0.765641	38	0	1
99	permissive	68.3039	0.765641	37	0	1
100	permissive	69.0924	0.765641	36	0	1
101	permissive	70.768	0.765641	35	0	1
102	permissive	71.885	0.765641	34	0	1
103	permissive	71.9836	0.765641	33	0	1
104	permissive	72.8706	0.765641	32	0	1
105	permissive	73.5277	0.765641	31	0	1
106	permissive	74.6776	0.765641	30	0	1
107	permissive	75.8275	0.765641	29	0	1
108	permissive	76.1889	0.765641	28	0	1
109	permissive	76.3203	0.765641	27	0	1
110	permissive	76.7474	0.765641	26	0	2
111	permissive	77.3717	0.765641	24	0	1
112	permissive	77.4045	0.765641	23	0	1
113	permissive	77.7331	0.765641	22	0	1
114	permissive	77.963	0.765641	21	0	1
115	permissive	79.1458	0.765641	20	0	1
116	permissive	79.8029	0.765641	19	0	1
117	permissive	80.0329	0.765641	18	0	1
118	permissive	80.2628	0.765641	17	0	1
119	permissive	80.3285	0.765641	16	0	1
120	permissive	81.6427	0.765641	15	0	1
121	permissive	82.0698	0.765641	14	0	1
122	permissive	82.1355	0.765641	13	0	1
123	permissive	84.9281	0.765641	12	0	1
124	permissive	85.3881	0.765641	11	0	1
125	permissive	85.5524	0.765641	10	0	1
126	permissive	86.2423	0.765641	9	0	1
127	permissive	87.3593	0.765641	8	0	1
128	permissive	87.8193	0.765641	7	0	1
129	permissive	87.8522	0.765641	6	0	1
130	permissive	88.0821	0.765641	5	0	1
131	permissive	89.6263	0.765641	4	0	1
132	permissive	90.3491	0.765641	3	0	1
133	permissive	91.1047	0.765641	2	0	1
134	permissive	91.269	0.765641	1	0	1

## Sheet: Sup. Fig. 3A
row order	group	time (months)	% surviving	n.risk	n.event	n.censor
1	AA	9.42916	0.987013	77	1	0
2	AA	12.5175	0.974026	76	1	0
3	AA	15.8686	0.961039	75	1	0
4	AA	16.6899	0.948052	74	1	0
5	AA	16.9199	0.935065	73	1	0
6	AA	17.8727	0.922078	72	1	0
7	AA	18.9569	0.909091	71	1	0
8	AA	19.0226	0.896104	70	1	0
9	AA	19.614	0.883117	69	1	0
10	AA	20.1725	0.87013	68	1	0
11	AA	21.7495	0.857143	67	1	0
12	AA	24.0493	0.844156	66	1	0
13	AA	25.1335	0.831169	65	1	0
14	AA	25.5277	0.818182	64	1	0
15	AA	27.1376	0.805195	63	1	0
16	AA	30.2259	0.792208	62	1	0
17	AA	31.6057	0.779221	61	1	0
18	AA	33.8727	0.766234	60	1	0
19	AA	33.9055	0.753247	59	1	0
20	AA	35.384	0.74026	58	1	0
21	AA	35.7782	0.727273	57	1	0
22	AA	37.8809	0.714286	56	1	0
23	AA	37.9795	0.701299	55	1	0
24	AA	40.6407	0.688312	54	1	0
25	AA	41.2649	0.675325	53	1	0
26	AA	41.4292	0.662338	52	1	0
27	AA	42.2505	0.649351	51	1	0
28	AA	43.7618	0.636364	50	1	0
29	AA	44.5832	0.623377	49	1	0
30	AA	47.77	0.61039	48	1	0
31	AA	52.5339	0.597403	47	1	0
32	AA	54.3737	0.584416	46	1	0
33	AA	57.9548	0.584416	45	0	1
34	AA	58.4805	0.584416	44	0	1
35	AA	58.5462	0.570825	43	1	0
36	AA	58.5791	0.557233	42	1	0
37	AA	58.7105	0.557233	41	0	1
38	AA	60.2218	0.557233	40	0	1
39	AA	60.2546	0.557233	39	0	1
40	AA	60.8789	0.542569	38	1	0
41	AA	61.2074	0.542569	37	0	1
42	AA	61.8645	0.542569	36	0	2
43	AA	62.883	0.542569	34	0	1
44	AA	63.0144	0.526128	33	1	0
45	AA	63.4086	0.526128	32	0	1
46	AA	64.6571	0.526128	31	0	1
47	AA	65.7741	0.526128	30	0	1
48	AA	66.0041	0.526128	29	0	1
49	AA	66.7598	0.526128	28	0	1
50	AA	66.9897	0.526128	27	0	1
51	AA	68.3368	0.526128	26	0	1
52	AA	68.5667	0.526128	25	0	1
53	AA	72.0493	0.526128	24	0	1
54	AA	72.4435	0.526128	23	0	1
55	AA	73.5606	0.526128	22	0	1
56	AA	73.5934	0.526128	21	0	1
57	AA	75.2361	0.526128	20	0	1
58	AA	75.4661	0.526128	19	0	1
59	AA	75.729	0.526128	18	0	1
60	AA	76.0903	0.526128	17	0	1
61	AA	76.7803	0.526128	16	0	1
62	AA	77.0103	0.526128	15	0	1
63	AA	77.7331	0.526128	14	0	1
64	AA	78.2259	0.526128	13	0	1
65	AA	78.423	0.526128	12	0	1
66	AA	78.4559	0.526128	11	0	1
67	AA	78.4887	0.526128	10	0	1
68	AA	80.3285	0.526128	9	0	2
69	AA	85.7495	0.526128	7	0	1
70	AA	86.078	0.526128	6	0	1
71	AA	86.6694	0.526128	5	0	1
72	AA	88.0164	0.526128	4	0	1
73	AA	89.2977	0.526128	3	0	2
74	AA	93.3388	0.526128	1	0	1
75	AC	0.952772	1	61	0	1
76	AC	9.3306	0.983333	60	1	0
77	AC	10.9733	0.966667	59	1	0
78	AC	11.7947	0.95	58	1	0
79	AC	19.9425	0.933333	57	1	0
80	AC	25.9548	0.916667	56	1	0
81	AC	27.0719	0.9	55	1	0
82	AC	31.2772	0.883333	54	1	0
83	AC	35.4497	0.866667	53	1	0
84	AC	39.3265	0.85	52	1	0
85	AC	41.1663	0.833333	51	1	0
86	AC	42.5133	0.816667	50	1	0
87	AC	44.0246	0.8	49	1	0
88	AC	44.5503	0.783333	48	1	0
89	AC	45.5688	0.766667	47	1	0
90	AC	57.0021	0.75	46	1	0
91	AC	57.1335	0.733333	45	1	0
92	AC	58.3819	0.733333	44	0	1
93	AC	58.7105	0.733333	43	0	1
94	AC	58.8747	0.733333	42	0	1
95	AC	59.0719	0.733333	41	0	1
96	AC	59.4004	0.733333	40	0	1
97	AC	59.6304	0.733333	39	0	1
98	AC	60.2546	0.733333	38	0	1
99	AC	60.3203	0.733333	37	0	1
100	AC	61.7659	0.712963	36	1	0
101	AC	62.3573	0.712963	35	0	2
102	AC	62.5544	0.712963	33	0	1
103	AC	63.0472	0.712963	32	0	1
104	AC	63.54	0.712963	31	0	1
105	AC	64.0986	0.712963	30	0	1
106	AC	64.1314	0.712963	29	0	1
107	AC	64.7885	0.6875	28	1	0
108	AC	65.5441	0.6875	27	0	1
109	AC	65.7413	0.6875	26	0	1
110	AC	65.9384	0.6875	25	0	1
111	AC	67.1211	0.6875	24	0	1
112	AC	67.7782	0.6875	23	0	1
113	AC	68.2382	0.6875	22	0	1
114	AC	70.1109	0.6875	21	0	1
115	AC	70.4066	0.6875	20	0	1
116	AC	70.6694	0.6875	19	0	1
117	AC	72.2464	0.6875	18	0	1
118	AC	73.0678	0.6875	17	0	1
119	AC	73.1992	0.644531	16	1	0
120	AC	73.5277	0.644531	15	0	1
121	AC	73.7577	0.644531	14	0	1
122	AC	74.2834	0.644531	13	0	1
123	AC	74.7762	0.644531	12	0	1
124	AC	75.8275	0.644531	11	0	1
125	AC	76.3203	0.644531	10	0	1
126	AC	77.0431	0.644531	9	0	1
127	AC	78.1273	0.563965	8	1	0
128	AC	79.0801	0.563965	7	0	1
129	AC	79.1129	0.563965	6	0	1
130	AC	79.1786	0.563965	5	0	1
131	AC	86.7023	0.563965	4	0	1
132	AC	88.8049	0.563965	3	0	1
133	AC	89.0678	0.563965	2	0	1
134	AC	91.3018	0.563965	1	0	1
135	CC	27.5647	0.909091	11	1	0
136	CC	42.8419	0.818182	10	1	0
137	CC	58.4148	0.727273	9	1	0
138	CC	60.7146	0.727273	8	0	1
139	CC	61.3717	0.727273	7	0	1
140	CC	65.117	0.727273	6	0	1
141	CC	68.0082	0.727273	5	0	1
142	CC	70.768	0.727273	4	0	1
143	CC	75.8604	0.727273	3	0	1
144	CC	77.7659	0.727273	2	0	1
145	CC	77.8973	0.727273	1	0	1

## Sheet: Sup. Fig. 3B
row order	group	time (months)	% progression-free	n.risk	n.event	n.censor
1	AA	3.44969	0.987013	77	1	0
2	AA	3.90965	0.974026	76	1	0
3	AA	3.97536	0.961039	75	1	0
4	AA	4.79671	0.948052	74	1	0
5	AA	5.12526	0.935065	73	1	0
6	AA	5.55236	0.922078	72	1	0
7	AA	6.20945	0.909091	71	1	0
8	AA	7.85216	0.896104	70	1	0
9	AA	8.41068	0.883117	69	1	0
10	AA	8.44353	0.87013	68	1	0
11	AA	9.10062	0.857143	67	1	0
12	AA	9.42916	0.844156	66	1	0
13	AA	12.5175	0.831169	65	1	0
14	AA	13.1088	0.818182	64	1	0
15	AA	13.9959	0.805195	63	1	0
16	AA	14.0616	0.792208	62	1	0
17	AA	14.5216	0.779221	61	1	0
18	AA	14.9487	0.753247	60	2	0
19	AA	15.9014	0.74026	58	1	0
20	AA	16.1643	0.727273	57	1	0
21	AA	16.4271	0.714286	56	1	0
22	AA	16.6899	0.701299	55	1	0
23	AA	19.0226	0.688312	54	1	0
24	AA	19.3183	0.675325	53	1	0
25	AA	19.8768	0.662338	52	1	0
26	AA	20.961	0.649351	51	1	0
27	AA	22.078	0.623377	50	2	0
28	AA	22.8665	0.61039	48	1	0
29	AA	24.6407	0.597403	47	1	0
30	AA	24.9035	0.584416	46	1	0
31	AA	26.9733	0.571429	45	1	0
32	AA	27.7947	0.558442	44	1	0
33	AA	29.4374	0.545455	43	1	0
34	AA	30.1602	0.532468	42	1	0
35	AA	30.2916	0.519481	41	1	0
36	AA	32.9199	0.506494	40	1	0
37	AA	34.3655	0.493506	39	1	0
38	AA	34.8912	0.480519	38	1	0
39	AA	38.6366	0.467532	37	1	0
40	AA	41.4292	0.454545	36	1	0
41	AA	41.7248	0.441558	35	1	0
42	AA	42.2505	0.428571	34	1	0
43	AA	44.0903	0.415584	33	1	0
44	AA	45.963	0.402597	32	1	0
45	AA	49.0185	0.38961	31	1	0
46	AA	52.1725	0.38961	30	0	1
47	AA	52.5339	0.376176	29	1	0
48	AA	54.9979	0.362741	28	1	0
49	AA	55.2936	0.349306	27	1	0
50	AA	58.0534	0.349306	26	0	1
51	AA	58.7105	0.349306	25	0	1
52	AA	59.269	0.334751	24	1	0
53	AA	63.0144	0.320197	23	1	0
54	AA	63.4086	0.320197	22	0	1
55	AA	64.6571	0.320197	21	0	1
56	AA	66.6612	0.320197	20	0	1
57	AA	68.3368	0.320197	19	0	1
58	AA	68.5667	0.320197	18	0	1
59	AA	71.7536	0.320197	17	0	1
60	AA	74.5133	0.320197	16	0	1
61	AA	75.2361	0.320197	15	0	1
62	AA	76.7803	0.320197	14	0	1
63	AA	77.0103	0.320197	13	0	1
64	AA	77.2402	0.320197	12	0	1
65	AA	78.423	0.320197	11	0	1
66	AA	78.4559	0.320197	10	0	1
67	AA	78.4887	0.320197	9	0	1
68	AA	80.0657	0.320197	8	0	1
69	AA	80.3285	0.320197	7	0	1
70	AA	85.7495	0.320197	6	0	1
71	AA	86.6694	0.320197	5	0	1
72	AA	88.0164	0.320197	4	0	1
73	AA	88.345	0.213465	3	1	0
74	AA	89.2977	0.213465	2	0	1
75	AA	93.3388	0.213465	1	0	1
76	AC	0.952772	1	61	0	1
77	AC	3.12115	0.983333	60	1	0
78	AC	6.17659	0.966667	59	1	0
79	AC	6.70226	0.95	58	1	0
80	AC	6.96509	0.933333	57	1	0
81	AC	8.47639	0.916667	56	1	0
82	AC	8.83778	0.9	55	1	0
83	AC	11.4661	0.883333	54	1	0
84	AC	12.6489	0.866667	53	1	0
85	AC	13.1088	0.85	52	1	0
86	AC	13.3717	0.833333	51	1	0
87	AC	14.0945	0.816667	50	1	0
88	AC	14.3244	0.8	49	1	0
89	AC	14.7844	0.783333	48	1	0
90	AC	15.8686	0.766667	47	1	0
91	AC	17.0513	0.75	46	1	0
92	AC	17.4784	0.733333	45	1	0
93	AC	19.384	0.716667	44	1	0
94	AC	20.5667	0.7	43	1	0
95	AC	20.6982	0.683333	42	1	0
96	AC	22.1437	0.666667	41	1	0
97	AC	22.5708	0.65	40	1	0
98	AC	25.0021	0.633333	39	1	0
99	AC	28.4846	0.616667	38	1	0
100	AC	30.8172	0.6	37	1	0
101	AC	31.2772	0.583333	36	1	0
102	AC	31.4086	0.566667	35	1	0
103	AC	32.6242	0.55	34	1	0
104	AC	34.6612	0.533333	33	1	0
105	AC	36.1396	0.516667	32	1	0
106	AC	37.3224	0.483333	31	2	0
107	AC	38.6366	0.466667	29	1	0
108	AC	47.9343	0.45	28	1	0
109	AC	53.3224	0.433333	27	1	0
110	AC	56.8049	0.416667	26	1	0
111	AC	57.7906	0.416667	25	0	1
112	AC	58.152	0.399306	24	1	0
113	AC	58.3819	0.399306	23	0	1
114	AC	59.1376	0.381155	22	1	0
115	AC	59.6304	0.381155	21	0	1
116	AC	60.2546	0.381155	20	0	1
117	AC	60.3203	0.381155	19	0	1
118	AC	62.3573	0.381155	18	0	1
119	AC	64.0986	0.381155	17	0	1
120	AC	65.2813	0.357333	16	1	0
121	AC	65.7413	0.357333	15	0	1
122	AC	68.2382	0.357333	14	0	1
123	AC	70.1109	0.357333	13	0	1
124	AC	70.4066	0.357333	12	0	1
125	AC	72.6407	0.324848	11	1	0
126	AC	73.5277	0.324848	10	0	1
127	AC	73.7577	0.324848	9	0	1
128	AC	74.7762	0.324848	8	0	1
129	AC	76.3203	0.324848	7	0	1
130	AC	77.0431	0.324848	6	0	1
131	AC	79.0801	0.324848	5	0	1
132	AC	79.1129	0.324848	4	0	1
133	AC	79.1786	0.324848	3	0	1
134	AC	85.7495	0.324848	2	0	1
135	AC	88.5421	0.324848	1	0	1
136	CC	7.16222	0.909091	11	1	0
137	CC	8.54209	0.818182	10	1	0
138	CC	27.5975	0.727273	9	1	0
139	CC	31.2115	0.636364	8	1	0
140	CC	46.883	0.545455	7	1	0
141	CC	65.117	0.545455	6	0	1
142	CC	68.0082	0.545455	5	0	1
143	CC	68.8624	0.409091	4	1	0
144	CC	75.8604	0.409091	3	0	1
145	CC	77.7659	0.409091	2	0	1
146	CC	77.8973	0.409091	1	0	1

## Sheet: Sup. Fig. 4A
row order	group	time (months)	% surviving	n.risk	n.event	n.censor
1	AA	10.9733	0.984127	63	1	0
2	AA	13.6016	0.968254	62	1	0
3	AA	28.2546	0.952381	61	1	0
4	AA	29.2402	0.936508	60	1	0
5	AA	30.5544	0.920635	59	1	0
6	AA	32.0657	0.904762	58	1	0
7	AA	35.8768	0.888889	57	1	0
8	AA	37.9466	0.873016	56	1	0
9	AA	38.1437	0.857143	55	1	0
10	AA	39.9507	0.84127	54	1	0
11	AA	43.8932	0.825397	53	1	0
12	AA	44.9774	0.809524	52	1	0
13	AA	49.807	0.793651	51	1	0
14	AA	51.384	0.777778	50	1	0
15	AA	54.1109	0.761905	49	1	0
16	AA	54.2094	0.746032	48	1	0
17	AA	55.9179	0.730159	47	1	0
18	AA	58.9405	0.730159	46	0	1
19	AA	59.3347	0.730159	45	0	1
20	AA	60.4189	0.730159	44	0	1
21	AA	60.4846	0.730159	43	0	1
22	AA	61.4702	0.730159	42	0	1
23	AA	61.9302	0.730159	41	0	1
24	AA	62.0287	0.730159	40	0	1
25	AA	62.0945	0.730159	39	0	1
26	AA	62.5216	0.730159	38	0	1
27	AA	62.7515	0.730159	37	0	1
28	AA	63.0472	0.730159	36	0	1
29	AA	64.3285	0.730159	35	0	1
30	AA	64.8542	0.730159	34	0	1
31	AA	65.5441	0.730159	33	0	1
32	AA	66.2341	0.730159	32	0	1
33	AA	68.0082	0.730159	31	0	1
34	AA	68.5667	0.730159	30	0	1
35	AA	73.4292	0.730159	29	0	1
36	AA	73.8563	0.730159	28	0	2
37	AA	74.0205	0.730159	26	0	1
38	AA	75.0062	0.730159	25	0	1
39	AA	75.2361	0.730159	24	0	1
40	AA	75.269	0.730159	23	0	1
41	AA	75.6632	0.730159	22	0	1
42	AA	75.6961	0.730159	21	0	1
43	AA	76.2875	0.730159	20	0	1
44	AA	76.616	0.730159	19	0	1
45	AA	77.1088	0.730159	18	0	1
46	AA	77.4702	0.730159	17	0	1
47	AA	78.1273	0.730159	16	0	1
48	AA	78.193	0.730159	15	0	1
49	AA	79.54	0.730159	14	0	2
50	AA	80.46	0.730159	12	0	1
51	AA	80.8871	0.663781	11	1	0
52	AA	81.7084	0.663781	10	0	1
53	AA	81.807	0.663781	9	0	1
54	AA	82.3326	0.663781	8	0	1
55	AA	82.7598	0.663781	7	0	1
56	AA	85.5524	0.663781	6	0	1
57	AA	86.0452	0.663781	5	0	1
58	AA	86.768	0.663781	4	0	1
59	AA	89.6591	0.663781	3	0	1
60	AA	90.6776	0.663781	2	0	1
61	AA	93.1088	0.663781	1	0	1
62	AC	1.67556	0.983051	59	1	0
63	AC	9.98768	0.966102	58	1	0
64	AC	35.2197	0.949153	57	1	0
65	AC	41.1992	0.932203	56	1	0
66	AC	43.4661	0.915254	55	1	0
67	AC	58.4805	0.915254	54	0	2
68	AC	58.8747	0.915254	52	0	1
69	AC	59.5975	0.915254	51	0	1
70	AC	59.9918	0.915254	50	0	1
71	AC	60.2218	0.915254	49	0	1
72	AC	60.7803	0.896186	48	1	0
73	AC	61.1088	0.896186	47	0	1
74	AC	61.5688	0.896186	46	0	1
75	AC	62.7844	0.896186	45	0	1
76	AC	63.5072	0.875819	44	1	0
77	AC	63.7043	0.875819	43	0	1
78	AC	63.9014	0.875819	42	0	1
79	AC	64.3285	0.875819	41	0	1
80	AC	64.8871	0.875819	40	0	1
81	AC	65.2485	0.875819	39	0	1
82	AC	66.037	0.875819	38	0	1
83	AC	66.2669	0.875819	37	0	1
84	AC	66.6612	0.875819	36	0	1
85	AC	67.0883	0.875819	35	0	1
86	AC	67.6468	0.875819	34	0	1
87	AC	67.8111	0.875819	33	0	1
88	AC	68.3039	0.875819	32	0	1
89	AC	69.5195	0.875819	31	0	1
90	AC	70.768	0.875819	30	0	1
91	AC	72.1807	0.875819	29	0	1
92	AC	72.8706	0.875819	28	0	1
93	AC	73.5277	0.875819	27	0	1
94	AC	74.6776	0.875819	26	0	1
95	AC	75.8932	0.875819	25	0	1
96	AC	76.1889	0.875819	24	0	1
97	AC	76.3203	0.875819	23	0	1
98	AC	76.7474	0.875819	22	0	2
99	AC	77.4374	0.875819	20	0	1
100	AC	77.963	0.875819	19	0	1
101	AC	78.1602	0.875819	18	0	1
102	AC	78.3573	0.875819	17	0	1
103	AC	79.1458	0.875819	16	0	1
104	AC	79.8029	0.875819	15	0	1
105	AC	80.0329	0.875819	14	0	1
106	AC	80.3285	0.875819	13	0	1
107	AC	80.9199	0.875819	12	0	1
108	AC	81.6427	0.875819	11	0	1
109	AC	82.1355	0.875819	10	0	1
110	AC	84.2382	0.875819	9	0	1
111	AC	85.3881	0.875819	8	0	1
112	AC	87.3593	0.875819	7	0	1
113	AC	87.8193	0.875819	6	0	1
114	AC	88.0821	0.875819	5	0	1
115	AC	88.7721	0.875819	4	0	1
116	AC	89.6263	0.875819	3	0	1
117	AC	90.3491	0.875819	2	0	1
118	AC	91.269	0.875819	1	0	1
119	CC	34.9569	0.9375	16	1	0
120	CC	39.1951	0.875	15	1	0
121	CC	50.2998	0.8125	14	1	0
122	CC	54.1766	0.75	13	1	0
123	CC	54.768	0.6875	12	1	0
124	CC	61.1088	0.6875	11	0	1
125	CC	61.5688	0.6875	10	0	1
126	CC	64.6242	0.6875	9	0	1
127	CC	74.9405	0.6875	8	0	1
128	CC	75.8275	0.6875	7	0	1
129	CC	82.0698	0.6875	6	0	1
130	CC	84.9281	0.6875	5	0	1
131	CC	86.2094	0.6875	4	0	1
132	CC	86.2423	0.6875	3	0	2
133	CC	93.1417	0.6875	1	0	1

## Sheet: Sup. Fig. 4B
row order	group	time (months)	% progression-free	n.risk	n.event	n.censor
1	AA	6.47228	0.984127	63	1	0
2	AA	10.9733	0.968254	62	1	0
3	AA	12.5175	0.952381	61	1	0
4	AA	13.6016	0.936508	60	1	0
5	AA	17.1828	0.920635	59	1	0
6	AA	17.9713	0.904762	58	1	0
7	AA	24.8049	0.888889	57	1	0
8	AA	27.0719	0.873016	56	1	0
9	AA	29.2402	0.857143	55	1	0
10	AA	30.4559	0.84127	54	1	0
11	AA	31.0144	0.825397	53	1	0
12	AA	31.9014	0.809524	52	1	0
13	AA	36.3696	0.793651	51	1	0
14	AA	41.8563	0.777778	50	1	0
15	AA	44.9774	0.761905	49	1	0
16	AA	46.3901	0.746032	48	1	0
17	AA	49.807	0.730159	47	1	0
18	AA	51.2526	0.714286	46	1	0
19	AA	54.1109	0.698413	45	1	0
20	AA	54.2094	0.68254	44	1	0
21	AA	56.7392	0.666667	43	1	0
22	AA	57.922	0.666667	42	0	1
23	AA	57.9548	0.666667	41	0	1
24	AA	60.4189	0.666667	40	0	1
25	AA	60.4846	0.666667	39	0	1
26	AA	60.5503	0.666667	38	0	1
27	AA	60.7474	0.666667	37	0	1
28	AA	61.4045	0.666667	36	0	1
29	AA	61.4702	0.666667	35	0	1
30	AA	61.7988	0.647059	34	1	0
31	AA	62.0287	0.647059	33	0	1
32	AA	62.7515	0.647059	32	0	1
33	AA	63.0472	0.647059	31	0	1
34	AA	63.1786	0.62549	30	1	0
35	AA	63.4086	0.62549	29	0	1
36	AA	66.1027	0.62549	28	0	1
37	AA	66.2341	0.62549	27	0	1
38	AA	68.5667	0.62549	26	0	1
39	AA	72.0164	0.62549	25	0	1
40	AA	72.6735	0.62549	24	0	1
41	AA	73.4292	0.62549	23	0	1
42	AA	73.8563	0.62549	22	0	2
43	AA	74.0205	0.62549	20	0	1
44	AA	74.2834	0.62549	19	0	1
45	AA	74.7433	0.62549	18	0	1
46	AA	75.0062	0.62549	17	0	1
47	AA	75.0719	0.62549	16	0	1
48	AA	77.1088	0.62549	15	0	1
49	AA	77.1745	0.62549	14	0	1
50	AA	78.1273	0.62549	13	0	1
51	AA	78.193	0.62549	12	0	1
52	AA	79.54	0.62549	11	0	1
53	AA	80.0329	0.62549	10	0	1
54	AA	80.8871	0.555991	9	1	0
55	AA	81.7084	0.555991	8	0	1
56	AA	81.807	0.555991	7	0	1
57	AA	82.3326	0.555991	6	0	1
58	AA	82.7598	0.555991	5	0	1
59	AA	85.4867	0.555991	4	0	1
60	AA	86.0452	0.555991	3	0	1
61	AA	86.768	0.555991	2	0	1
62	AA	93.1088	0.555991	1	0	1
63	AC	1.67556	0.983051	59	1	0
64	AC	3.61396	0.966102	58	1	0
65	AC	17.5113	0.949153	57	1	0
66	AC	26.2177	0.932203	56	1	0
67	AC	28.9774	0.915254	55	1	0
68	AC	41.8234	0.898305	54	1	0
69	AC	46.3901	0.898305	53	0	1
70	AC	52.0411	0.88103	52	1	0
71	AC	58.1848	0.88103	51	0	2
72	AC	58.8747	0.88103	49	0	1
73	AC	59.5975	0.88103	48	0	1
74	AC	59.9918	0.88103	47	0	1
75	AC	60.2218	0.88103	46	0	1
76	AC	61.1088	0.88103	45	0	1
77	AC	62.7844	0.88103	44	0	1
78	AC	63.3429	0.88103	43	0	1
79	AC	63.4086	0.88103	42	0	1
80	AC	63.5072	0.859541	41	1	0
81	AC	63.9014	0.859541	40	0	1
82	AC	63.9671	0.859541	39	0	1
83	AC	65.2485	0.859541	38	0	1
84	AC	66.037	0.859541	37	0	1
85	AC	66.2669	0.859541	36	0	2
86	AC	67.0883	0.859541	34	0	1
87	AC	67.6468	0.859541	33	0	1
88	AC	67.8111	0.859541	32	0	1
89	AC	68.3039	0.859541	31	0	1
90	AC	69.0924	0.859541	30	0	1
91	AC	70.768	0.859541	29	0	1
92	AC	71.885	0.859541	28	0	1
93	AC	71.9836	0.859541	27	0	1
94	AC	72.8706	0.859541	26	0	1
95	AC	73.5277	0.859541	25	0	1
96	AC	74.6776	0.859541	24	0	1
97	AC	76.1889	0.859541	23	0	1
98	AC	76.3203	0.859541	22	0	1
99	AC	76.7474	0.859541	21	0	2
100	AC	77.3717	0.859541	19	0	1
101	AC	77.4045	0.859541	18	0	1
102	AC	77.7331	0.859541	17	0	1
103	AC	77.963	0.859541	16	0	1
104	AC	79.1458	0.859541	15	0	1
105	AC	79.8029	0.859541	14	0	1
106	AC	80.0329	0.859541	13	0	1
107	AC	80.2628	0.859541	12	0	1
108	AC	80.3285	0.859541	11	0	1
109	AC	81.6427	0.859541	10	0	1
110	AC	82.1355	0.859541	9	0	1
111	AC	85.3881	0.859541	8	0	1
112	AC	87.3593	0.859541	7	0	1
113	AC	87.8193	0.859541	6	0	1
114	AC	87.8522	0.859541	5	0	1
115	AC	88.0821	0.859541	4	0	1
116	AC	89.6263	0.859541	3	0	1
117	AC	90.3491	0.859541	2	0	1
118	AC	91.269	0.859541	1	0	1
119	CC	26.6448	0.9375	16	1	0
120	CC	30.9487	0.875	15	1	0
121	CC	31.4415	0.8125	14	1	0
122	CC	32.1643	0.75	13	1	0
123	CC	36.2382	0.6875	12	1	0
124	CC	40.4764	0.625	11	1	0
125	CC	54.1766	0.5625	10	1	0
126	CC	54.8994	0.5	9	1	0
127	CC	64.1643	0.5	8	0	1
128	CC	64.6899	0.428571	7	1	0
129	CC	75.8275	0.428571	6	0	1
130	CC	82.0698	0.428571	5	0	1
131	CC	84.9281	0.428571	4	0	1
132	CC	85.5524	0.428571	3	0	1
133	CC	86.2423	0.428571	2	0	1
134	CC	91.1047	0.428571	1	0	1
